# Supplementary material for: High Levels of TNF-α and TIM-3 as a Biomarker of Immune Reconstitution Inflammatory Syndrome in People with HIV Infection
Source: Life (Basel). 2021 Jun 5;11(6):527. doi: 10.3390/life11060527 (PMC8227006; doi:10.3390/life11060527)
Supplement: Supplementary file 1 [file life-11-00527-s001.zip]

Archive with 1 entries (1 files):
- life-1206151-supplementary.pdf
